# Supplementary material for: Temperature-Dependent Optical Properties of Perovskite Quantum Dots with Mixed-A-Cations
Source: Micromachines (Basel). 2022 Mar 17;13(3):457. doi: 10.3390/mi13030457 (PMC8955971; doi:10.3390/mi13030457)
Supplement: Supplementary file 1 [file micromachines-13-00457-s001.zip]

Archive with 1 entries (1 files):
- micromachines-1625850-supplementary.pdf
